# Supplementary material for: Oral Microbiota in Children with Cleft Lip and Palate: A Systematic Review
Source: J Clin Med. 2023 Sep 9;12(18):5867. doi: 10.3390/jcm12185867 (PMC10531729; doi:10.3390/jcm12185867)
Supplement: Supplementary file 1 [file jcm-12-05867-s001.zip]

Archive with 2 entries (2 files):
- Table S1 PRISMA_2020_abstract_checklist.pdf
- Table S2 PRISMA_2020_checklist.pdf
